# Supplementary material for: Immune Checkpoint Inhibitors in Hepatocellular Carcinoma Before and After Liver Transplantation: A Systematic Review
Source: Cancers (Basel). 2026 Apr 17;18(8):1282. doi: 10.3390/cancers18081282 (PMC13114636; doi:10.3390/cancers18081282)
Supplement: Supplementary file 1 [file cancers-18-01282-s001.zip]

Archive with 2 entries (2 files):
- Supplementary Table S1 .pdf
- Supplementary Table S2 .pdf
